# Supplementary material for: White-nose syndrome detected in bats over an extensive area of Russia
Source: BMC Vet Res. 2018 Jun 18;14:192. doi: 10.1186/s12917-018-1521-1 (PMC6007069; doi:10.1186/s12917-018-1521-1)
Supplement: Supplementary file 2 — Table S1. Bat species from Palearctic and Nearctic regions with confirmed WNS or Pseudogymnoascus destructans infection. Summarized from [10, 16, 19, 21, 40, 47]. (XLSX 13 kb) [file 12917_2018_1521_MOESM2_ESM.xlsx]

## Sheet: Sheet1
	Palearct					Nearct
	WNS+ bat species	Histopathology (histo +) / UV lesions (UV +)	Source	P. destructans positive	PCR analysis	WNS+ bat species	Histopathology (histo +) / UV lesions (UV +)	Source	P. destructans positive	PCR analysis
	Barbastella barbastellus	histo + and UV+	Zukal et al. 2014; Zukal et al. 2016	Murina leucogaster	Hoyt et al. 2016	Eptesicus fuscus	histo +	Blehert at al. 2008	Corynorhinus rafinesquii	U.S. Fish & Wildlife Service
	Eptesicus nilssonii	histo + and UV+	Zukal et al. 2014; Zukal et al. 2016	Myotis chinesis	Hoyt et al. 2016	Myotis austroriparius	histo +	U.S. Fish & Wildlife Service	Corynorhinus townsendii virginianus	U.S. Fish & Wildlife Service
	Miniopterus schreibersii	histo + and UV+	Zukal et al. 2016	Myotis mystacinus	U.S. Fish & Wildlife Service	Myotis grisescens	histo +	U.S. Fish & Wildlife Service	Corynorhinus townsendii	U.S. Fish & Wildlife Service
	Murina hilgendorfi	histo + and UV+	in this study	Myotis oxygnathus	Wibbelt et al. 2010	Myotis leibii	histo +	U.S. Fish & Wildlife Service	Myotis velifer	U.S. Fish & Wildlife Service
	Myotis alcathoe	UV+	Zukal et al. 2016	Myotis ussuriensis	Hoyt et al. 2016	Myotis lucifugus	histo + and UV+	Blehert at al. 2008; Turner et al., 2014	Lasionycteris noctivagans	U.S. Fish & Wildlife Service
	Myotis bechsteinii	histo + and UV+	Zukal et al. 2014; Zukal et al. 2016	Rhinolophus ferrumequinum	Hoyt et al. 2016	Myotis septentrionalis	histo +	Blehert at al. 2008	Lasiurus borealis	U.S. Fish & Wildlife Service
	Myotis bombinus	histo + and UV+	in this study	Myotis ognevi	in this study	Myotis sodalis	histo +	U.S. Fish & Wildlife Service
	Myotis brandtii	histo + and UV+	Zukal et al. 2014; Zukal et al. 2016			Myotis yumanensis	histo +	U.S. Fish & Wildlife Service
	Myotis dasycneme	histo + and UV+	Zukal et al. 2014; Zukal et al. 2016			Perimyotis subflavus	histo +	Blehert at al. 2008
	Myotis daubentonii	histo + and UV+	Zukal et al. 2014; Zukal et al. 2016
	Myotis emarginatus	histo + and UV+	Zukal et al. 2014; Zukal et al. 2016
	Myotis gracilis	histo + and UV+	in this study
	Myotis macrodactylus	UV+	in this study
	Myotis myotis	histo + and UV+	Pikula et al. 2012; Zukal et al. 2016
	Myotis nattereri	histo + and UV+	Zukal et al. 2014; Zukal et al. 2016
	Myotis petax	histo + and UV+	Hoyt et al., 2016; in this study
	Plecotus auritus	histo + and UV+	Zukal et al. 2014
	Plecotus austriacus	UV +	Zukal et al. 2016
	Rhinolophus euryale	histo + and UV+	Zukal et al. 2016
	Rhinolophus hipposideros	histo + and UV+	Zukal et al. 2014; Zukal et al. 2016
