# Supplementary material for: White-nose syndrome detected in bats over an extensive area of Russia
Source: BMC Vet Res. 2018 Jun 18;14:192. doi: 10.1186/s12917-018-1521-1 (PMC6007069; doi:10.1186/s12917-018-1521-1)
Supplement: Supplementary file 3 — Table S2. Datasets used and analyzed during the current study and not included in Tables 1, 2 and 3. (XLSX 31 kb) [file 12917_2018_1521_MOESM3_ESM.xlsx]

## Sheet: List1
ID	sampling date	sampling year	site	region	cave	species	sex	bats	UV +/-	UV spots	temperature [°C]	WNS histo +/-	P. destructans load	P. destructans +/-	log Pd load
1	2014-05-09	2014	Russia	Middle Ural	Smolinskaja cave	Myotis brantii	F	Mbra75	1	22	4.9	0	0.0076129	1	-2.11845
2	2014-05-09	2014	Russia	Middle Ural	Smolinskaja cave	Myotis brantii	M	Mbra76	1	21	6.2	N.A.	0.00550262	1	-2.25943
3	2014-05-09	2014	Russia	Middle Ural	Smolinskaja cave	Myotis brantii	M	Mbra77	1	9	6.2	0	0.000210306	1	-3.67715
4	2014-05-09	2014	Russia	Middle Ural	Smolinskaja cave	Myotis brantii	F	Mbra78	1	11	4.7	N.A.	0.000562115	1	-3.25018
5	2014-05-09	2014	Russia	Middle Ural	Smolinskaja cave	Myotis dasycneme	M	Mdas78	1	11	4.7	1	0.559418	1	-0.252263
6	2014-05-09	2014	Russia	Middle Ural	Smolinskaja cave	Myotis dasycneme	F	Mdas79	1	27	4.7	1	0.0105393	1	-1.97719
7	2014-05-09	2014	Russia	Middle Ural	Smolinskaja cave	Myotis dasycneme	M	Mdas80	1	18	4.4	1	0.00717395	1	-2.14424
8	2014-05-09	2014	Russia	Middle Ural	Smolinskaja cave	Myotis dasycneme	M	Mdas81	1	24	4.4	N.A.	0.0511726	1	-1.29096
9	2014-05-09	2014	Russia	Middle Ural	Smolinskaja cave	Myotis dasycneme	M	Mdas82	1	11	4.4	1	1.23963	1	0.0932903
10	2014-05-09	2014	Russia	Middle Ural	Smolinskaja cave	Myotis dasycneme	M	Mdas83	1	31	4.9	N.A.	0.032012	1	-1.49469
11	2014-05-09	2014	Russia	Middle Ural	Smolinskaja cave	Myotis dasycneme	M	Mdas84	1	14	4.9	N.A.	0.0719308	1	-1.14309
12	2014-05-09	2014	Russia	Middle Ural	Smolinskaja cave	Myotis dasycneme	M	Mdas85	1	8	3.7	1	5.06903	1	0.704925
13	2014-05-09	2014	Russia	Middle Ural	Smolinskaja cave	Myotis dasycneme	M	Mdas86	1	5	3.7	N.A.	0.635694	1	-0.196752
14	2014-05-09	2014	Russia	Middle Ural	Smolinskaja cave	Myotis dasycneme	M	Mdas87	1	8	3.7	1	0.148286	1	-0.828899
15	2014-05-09	2014	Russia	Middle Ural	Smolinskaja cave	Myotis dasycneme	M	Mdas88	1	4	3.6	N.A.	0.02675	1	-1.57268
16	2014-05-09	2014	Russia	Middle Ural	Smolinskaja cave	Myotis dasycneme	M	Mdas89	1	87	2.9	1	0.0554136	1	-1.25638
17	2014-05-09	2014	Russia	Middle Ural	Smolinskaja cave	Myotis dasycneme	M	Mdas90	1	22	3.3	1	1.09052	1	0.0376321
18	2014-05-09	2014	Russia	Middle Ural	Smolinskaja cave	Myotis dasycneme	M	Mdas91	1	13	3.3	0	0.090866	1	-1.0416
19	2014-05-09	2014	Russia	Middle Ural	Smolinskaja cave	Myotis dasycneme	M	Mdas92	1	5	6.2	0	0.00096793	1	-3.01416
20	2014-05-09	2014	Russia	Middle Ural	Smolinskaja cave	Myotis dasycneme	F	Mdas93	1	6	6.2	0	0.00576068	1	-2.23953
21	2014-05-09	2014	Russia	Middle Ural	Smolinskaja cave	Myotis daubentonii	M	Mdau85	1	5	4.7	N.A.	4.19219e-07	1	-6.37756
22	2014-05-10	2014	Russia	Southern Ural	Slyudorudnik mine	Eptesicus nilssonii	F	Enil74	1	2	1.8	N.A.	0.038958	1	-1.4094
23	2014-05-10	2014	Russia	Southern Ural	Slyudorudnik mine	Eptesicus nilssonii	M	Enil75	1	17	2.4	1	0.0114026	1	-1.943
24	2014-05-10	2014	Russia	Southern Ural	Slyudorudnik mine	Eptesicus nilssonii	M	Enil76	1	4	2.5	1	0.00226726	1	-2.6445
25	2014-05-10	2014	Russia	Southern Ural	Slyudorudnik mine	Eptesicus nilssonii	M	Enil77	1	6	2.6	N.A.	3.7207e-05	1	-4.42938
26	2014-05-10	2014	Russia	Southern Ural	Slyudorudnik mine	Eptesicus nilssonii	F	Enil78	1	1	2.6	N.A.	0.00147595	1	-2.83093
27	2014-05-10	2014	Russia	Southern Ural	Slyudorudnik mine	Myotis brantii	M	Mbra79	1	2	3.9	N.A.	0.00927776	1	-2.03256
28	2014-05-10	2014	Russia	Southern Ural	Slyudorudnik mine	Myotis brantii	M	Mbra80	1	2	4	N.A.	0.353495	1	-0.451617
29	2014-05-10	2014	Russia	Southern Ural	Slyudorudnik mine	Myotis brantii	M	Mbra81	1	4	4.1	N.A.	0.00393024	1	-2.40558
30	2014-05-10	2014	Russia	Southern Ural	Slyudorudnik mine	Myotis brantii	M	Mbra82	1	8	4.2	N.A.	0.00203522	1	-2.69139
31	2014-05-10	2014	Russia	Southern Ural	Slyudorudnik mine	Myotis brantii	F	Mbra83	1	6	4.2	N.A.	0.0168956	1	-1.77223
32	2014-05-10	2014	Russia	Southern Ural	Slyudorudnik mine	Myotis dasycneme	M	Mdas94	1	24	4.6	1	0.0817207	1	-1.08767
33	2014-05-10	2014	Russia	Southern Ural	Slyudorudnik mine	Plecotus auritus	M	Paur70	1	2	4.1	1	0.00343924	1	-2.46354
34	2015-04-24	2015	Russia	Bajkal	Mečta cave	Myotis gracilis	M	Mbra1RU	1	1	1.7	N.A.	2.34841e-05	1	-4.62923
35	2015-04-24	2015	Russia	Bajkal	Mečta cave	Myotis gracilis	M	Mbra2RU	0	0	1.8	N.A.	0	0	0
36	2015-04-24	2015	Russia	Bajkal	Mečta cave	Myotis gracilis	M	Mbra3RU	0	0	2.1	N.A.	3.90532e-05	1	-4.40834
37	2015-04-24	2015	Russia	Bajkal	Mečta cave	Myotis gracilis	M	Mbra4RU	1	1	1.9	N.A.	1.41017e-06	1	-5.85073
38	2015-04-24	2015	Russia	Bajkal	Mečta cave	Myotis gracilis	M	Mbra5RU	1	6	1.8	1	0.0227638	1	-1.64275
39	2015-04-24	2015	Russia	Bajkal	Mečta cave	Myotis gracilis	M	Mbra6RU	0	0	2.1	N.A.	0.000112916	1	-3.94724
40	2015-04-24	2015	Russia	Bajkal	Mečta cave	Myotis gracilis	M	Mbra7RU	0	0	3.5	N.A.	0	0	0
41	2015-04-24	2015	Russia	Bajkal	Mečta cave	Myotis gracilis	M	Mbra8RU	0	0	2.3	N.A.	0	0	0
42	2015-04-25	2015	Russia	Bajkal	Mečta cave	Myotis gracilis	F	Mbra14RU	0	0	1.1	N.A.	0.000269583	1	-3.56931
43	2015-04-25	2015	Russia	Bajkal	Mečta cave	Myotis gracilis	M	Mbra15RU	1	2	0.6	1	2.69799e-05	1	-4.56896
44	2015-04-25	2015	Russia	Bajkal	Mečta cave	Myotis gracilis	M	Mbra16RU	0	0	0.7	N.A.	5.19768e-05	1	-4.28419
45	2015-04-25	2015	Russia	Bajkal	Mečta cave	Myotis gracilis	M	Mbra17RU	0	0	1.1	N.A.	6.36214e-06	1	-5.1964
46	2015-04-25	2015	Russia	Bajkal	Mečta cave	Myotis gracilis	M	Mbra18RU	0	0	1.1	N.A.	4.8892e-05	1	-4.31076
47	2015-04-25	2015	Russia	Bajkal	Mečta cave	Myotis gracilis	M	Mbra19RU	0	0	0.9	N.A.	0.000350934	1	-3.45477
48	2015-04-25	2015	Russia	Bajkal	Mečta cave	Myotis gracilis	M	Mbra20RU	0	0	1	N.A.	5.86814e-06	1	-5.2315
49	2015-04-25	2015	Russia	Bajkal	Mečta cave	Myotis gracilis	M	Mbra21RU	0	0	0.9	N.A.	4.41702e-07	1	-6.35487
50	2015-04-25	2015	Russia	Bajkal	Mečta cave	Myotis gracilis	M	Mbra22RU	0	0	0.9	N.A.	0.000343266	1	-3.46437
51	2015-04-25	2015	Russia	Bajkal	Mečta cave	Myotis gracilis	M	Mbra23RU	1	5	0.6	1	2.25391e-05	1	-4.64706
52	2015-04-25	2015	Russia	Bajkal	Mečta cave	Myotis gracilis	M	Mbra24RU	0	0	0.7	N.A.	0.000241661	1	-3.61679
53	2015-04-25	2015	Russia	Bajkal	Mečta cave	Myotis gracilis	M	Mbra25RU	0	0	0.9	N.A.	0.000686658	1	-3.16326
54	2015-04-25	2015	Russia	Bajkal	Mečta cave	Myotis gracilis	M	Mbra26RU	0	0	1.1	N.A.	0.000289589	1	-3.53822
55	2015-04-25	2015	Russia	Bajkal	Mečta cave	Myotis gracilis	M	Mbra27RU	0	0	0.6	N.A.	1.24422e-05	1	-4.9051
56	2015-04-25	2015	Russia	Bajkal	Mečta cave	Myotis gracilis	M	Mbra28RU	0	0	0.7	N.A.	1.97535e-06	1	-5.70436
57	2015-04-25	2015	Russia	Bajkal	Mečta cave	Myotis petax	F	Mdau13RU	1	13	1.4	1	N.A.	N.A.	0
58	2015-04-25	2015	Russia	Bajkal	Mečta cave	Plecotus ognevi	F	Paur10RU	0	0	0.6	N.A.	0	0	0
59	2015-04-25	2015	Russia	Bajkal	Mečta cave	Plecotus ognevi	F	Paur11RU	0	0	1.6	1	0	0	0
60	2015-04-25	2015	Russia	Bajkal	Mečta cave	Plecotus ognevi	F	Paur12RU	0	0	1.4	N.A.	1.31674e-06	1	-5.8805
61	2015-04-25	2015	Russia	Bajkal	Mečta cave	Plecotus ognevi	F	Paur29RU	0	0	0.4	N.A.	0	0	0
62	2015-04-25	2015	Russia	Bajkal	Mečta cave	Plecotus ognevi	F	Paur30RU	0	0	0.4	N.A.	0.24321	1	-0.614018
63	2015-04-25	2015	Russia	Bajkal	Mečta cave	Plecotus ognevi	F	Paur31RU	0	0	0.5	N.A.	0.000627019	1	-3.20272
64	2015-04-25	2015	Russia	Bajkal	Mečta cave	Plecotus ognevi	N.A.	Paur9RU	0	0	-0.4	N.A.	N.A.		0
65	2015-04-26	2015	Russia	Bajkal	Cave Vologodskovo	Myotis gracilis	M	Mbra34RU	0	0	4.7	N.A.	3.88423e-05	1	-4.4107
66	2015-04-26	2015	Russia	Bajkal	Cave Vologodskovo	Myotis gracilis	M	Mbra35RU	0	0	4.7	1	5.86141e-07	1	-6.232
67	2015-04-26	2015	Russia	Bajkal	Cave Vologodskovo	Myotis gracilis	F	Mbra36RU	1	0	4.7	1	8.04012e-07	1	-6.09474
68	2015-04-26	2015	Russia	Bajkal	Cave Vologodskovo	Myotis gracilis	M	Mbra37RU	0	0	4.7	N.A.	9.65011e-07	1	-6.01547
69	2015-04-26	2015	Russia	Bajkal	Cave Vologodskovo	Myotis gracilis	M	Mbra38RU	0	0	4.7	N.A.	0.000242149	1	-3.61592
70	2015-04-26	2015	Russia	Bajkal	Cave Vologodskovo	Myotis gracilis	M	Mbra39RU	0	0	4.7	N.A.	1.32347e-05	1	-4.87829
71	2015-04-26	2015	Russia	Bajkal	Cave Vologodskovo	Myotis gracilis	M	Mbra40RU	1	9	4.7	1	3.70166e-05	1	-4.4316
72	2015-04-26	2015	Russia	Bajkal	Cave Vologodskovo	Myotis gracilis	M	Mbra41RU	0	0	4.7	N.A.	0	0	0
73	2015-04-26	2015	Russia	Bajkal	Cave Vologodskovo	Myotis gracilis	M	Mbra42RU	0	0	4.7	N.A.	1.9107e-05	1	-4.71881
74	2015-04-26	2015	Russia	Bajkal	Cave Vologodskovo	Myotis gracilis	M	Mbra43RU	0	0	9.2	N.A.	0	0	0
75	2015-04-26	2015	Russia	Bajkal	Aja cave	Plecotus ognevi	F	Paur32RU	N.A.	N.A.	N.A.	N.A.	0.000111534	1	-3.95259
76	2015-04-26	2015	Russia	Bajkal	Aja cave	Plecotus ognevi	F	Paur33RU	N.A.	N.A.	N.A.	N.A.	0.260759	1	-0.583761
77	2015-04-30	2015	Russia	Far East	Primorskij Velikan cave	Myotis bombinus	M	Mbom66RU	N.A.	N.A.	4.6	N.A.	1.43085	1	0.155593
78	2015-04-30	2015	Russia	Far East	Primorskij Velikan cave	Myotis bombinus	M	Mbom71RU	0	0	3.9	N.A.	0.03959	1	-1.40241
79	2015-04-30	2015	Russia	Far East	Primorskij Velikan cave	Myotis bombinus	F	Mbom78RU	1	40	4	1	0.359629	1	-0.444145
80	2015-04-30	2015	Russia	Far East	Primorskij Velikan cave	Myotis gracilis	M	Mgra53RU	N.A.	N.A.	4.8	N.A.	0.0628765	1	-1.20151
81	2015-04-30	2015	Russia	Far East	Primorskij Velikan cave	Myotis petax	F	Mgra69RU	1	19	3.9	1	0.0228303	1	-1.64149
82	2015-04-30	2015	Russia	Far East	Primorskij Velikan cave	Murina hilgendorfi	M	Mhol44RU	1	87	4.6	1	0.0112825	1	-1.94759
83	2015-04-30	2015	Russia	Far East	Primorskij Velikan cave	Murina hilgendorfi	M	Mhol45RU	1	11	3.9	1	0.00127978	1	-2.89286
84	2015-04-30	2015	Russia	Far East	Primorskij Velikan cave	Murina hilgendorfi	M	Mhol46RU	1	14	4.5	1	0.000194173	1	-3.71181
85	2015-04-30	2015	Russia	Far East	Primorskij Velikan cave	Murina hilgendorfi	M	Mhol47RU	1	7	4.4	1	0.000179963	1	-3.74482
86	2015-04-30	2015	Russia	Far East	Primorskij Velikan cave	Murina hilgendorfi	F	Mhol48RU	1	3	4.6	1	0.000216164	1	-3.66522
87	2015-04-30	2015	Russia	Far East	Primorskij Velikan cave	Murina hilgendorfi	M	Mhol49RU	0	0	4.6	N.A.	8.82736e-05	1	-4.05417
88	2015-04-30	2015	Russia	Far East	Primorskij Velikan cave	Murina hilgendorfi	F	Mhol50RU	0	0	4.1	N.A.	0.00043263	1	-3.36388
89	2015-04-30	2015	Russia	Far East	Primorskij Velikan cave	Murina hilgendorfi	M	Mhol51RU	1	3	4.3	1	2.18336e-06	1	-5.66087
90	2015-04-30	2015	Russia	Far East	Primorskij Velikan cave	Murina hilgendorfi	F	Mhol52RU	0	0	4.3	N.A.	0.000535959	1	-3.27087
91	2015-04-30	2015	Russia	Far East	Primorskij Velikan cave	Murina hilgendorfi	M	Mhol54RU	1	4	4.6	1	8.30366e-05	1	-4.08073
92	2015-04-30	2015	Russia	Far East	Primorskij Velikan cave	Murina hilgendorfi	F	Mhol55RU	1	2	4.5	1	7.25619e-05	1	-4.13929
93	2015-04-30	2015	Russia	Far East	Primorskij Velikan cave	Murina hilgendorfi	F	Mhol56RU	1	8	4.2	N.A.	0.0885492	1	-1.05282
94	2015-04-30	2015	Russia	Far East	Primorskij Velikan cave	Murina hilgendorfi	F	Mhol57RU	1	14	4.3	1	0.00634729	1	-2.19741
95	2015-04-30	2015	Russia	Far East	Primorskij Velikan cave	Murina hilgendorfi	F	Mhol58RU	0	0	4.3	N.A.	0.000631019	1	-3.19996
96	2015-04-30	2015	Russia	Far East	Primorskij Velikan cave	Murina hilgendorfi	F	Mhol59RU	0	0	4.6	N.A.	0.00732257	1	-2.13534
97	2015-04-30	2015	Russia	Far East	Primorskij Velikan cave	Murina hilgendorfi	M	Mhol60RU	0	0	4.6	N.A.	0.00129108	1	-2.88905
98	2015-04-30	2015	Russia	Far East	Primorskij Velikan cave	Murina hilgendorfi	F	Mhol61RU	0	0	4.5	N.A.	0.00906877	1	-2.04245
99	2015-04-30	2015	Russia	Far East	Primorskij Velikan cave	Murina hilgendorfi	F	Mhol62RU	1	15	4.8	N.A.	0.385946	1	-0.413474
100	2015-04-30	2015	Russia	Far East	Primorskij Velikan cave	Murina hilgendorfi	M	Mhol63RU	0	0	4.8	N.A.	0.0223626	1	-1.65048
101	2015-04-30	2015	Russia	Far East	Primorskij Velikan cave	Murina hilgendorfi	M	Mhol64RU	0	0	4.9	N.A.	0.0196166	1	-1.70738
102	2015-04-30	2015	Russia	Far East	Primorskij Velikan cave	Murina hilgendorfi	F	Mhol65RU	0	0	4.6	N.A.	0.000141481	1	-3.8493
103	2015-04-30	2015	Russia	Far East	Primorskij Velikan cave	Murina hilgendorfi	F	Mhol67RU	0	0	4.1	N.A.	0.00755697	1	-2.12165
104	2015-04-30	2015	Russia	Far East	Primorskij Velikan cave	Murina hilgendorfi	M	Mhol68RU	0	0	4.3	N.A.	0.00125472	1	-2.90145
105	2015-04-30	2015	Russia	Far East	Primorskij Velikan cave	Murina hilgendorfi	M	Mhol70RU	0	0	4.2	N.A.	0.00149781	1	-2.82454
106	2015-04-30	2015	Russia	Far East	Primorskij Velikan cave	Murina hilgendorfi	M	Mhol72RU	1	2	4.3	N.A.	0.00784053	1	-2.10565
107	2015-04-30	2015	Russia	Far East	Primorskij Velikan cave	Murina hilgendorfi	F	Mhol74RU	0	0	4.2	N.A.	0.00329002	1	-2.4828
108	2015-04-30	2015	Russia	Far East	Primorskij Velikan cave	Murina hilgendorfi	M	Mhol75RU	0	0	4.6	N.A.	0.000429235	1	-3.3673
109	2015-04-30	2015	Russia	Far East	Primorskij Velikan cave	Murina hilgendorfi	M	Mhol76RU	0	0	4.6	N.A.	0.000647536	1	-3.18874
110	2015-04-30	2015	Russia	Far East	Primorskij Velikan cave	Murina hilgendorfi	F	Mhol77RU	1	4	3.6	1	0.000838994	1	-3.07624
111	2015-04-30	2015	Russia	Far East	Primorskij Velikan cave	Murina hilgendorfi	M	Mhol79RU	1	1	4.2	1	0.00419561	1	-2.37721
112	2015-04-30	2015	Russia	Far East	Primorskij Velikan cave	Murina hilgendorfi	F	Mhol80RU	0	0	4.6	N.A.	0.000929944	1	-3.03154
113	2015-04-30	2015	Russia	Far East	Primorskij Velikan cave	Murina hilgendorfi	F	Mhol81RU	0	0	4.6	N.A.	0.0195786	1	-1.70822
114	2015-04-30	2015	Russia	Far East	Primorskij Velikan cave	Murina hilgendorfi	M	Mhol82RU	0	0	4.6	N.A.	0.0792332	1	-1.10109
115	2015-04-30	2015	Russia	Far East	Primorskij Velikan cave	Murina hilgendorfi	F	Mhol83RU	0	0	4.3	N.A.	0.00110863	1	-2.95521
116	2015-04-30	2015	Russia	Far East	Primorskij Velikan cave	Murina hilgendorfi	F	Mhol84RU	1	5	4.4	N.A.	0.00333687	1	-2.47666
117	2015-04-30	2015	Russia	Far East	Primorskij Velikan cave	Murina hilgendorfi	F	Mhol85RU	0	0	4.4	N.A.	0.000862353	1	-3.06431
118	2015-04-30	2015	Russia	Far East	Primorskij Velikan cave	Myotis macrodactylus	F	Mmac73RU	0	0	4.2	N.A.	0.0195265	1	-1.70938
119	2017-04-23	2017	Russia	Middle Ural	Šajtanskaja cave	Eptesicus nilssonii	M	RU17Enil10	0	0	1.7	N.A.	0	0	0
120	2017-04-23	2017	Russia	Middle Ural	Šajtanskaja cave	Eptesicus nilssonii	M	RU17Enil11	0	0	1.4	N.A.	0	0	0
121	2017-04-23	2017	Russia	Middle Ural	Šajtanskaja cave	Eptesicus nilssonii	M	RU17Enil12	0	0	1.4	N.A.	0	0	0
122	2017-04-23	2017	Russia	Middle Ural	Šajtanskaja cave	Eptesicus nilssonii	F	RU17Enil13	0	0	2	N.A.	0	0	0
123	2017-04-23	2017	Russia	Middle Ural	Šajtanskaja cave	Eptesicus nilssonii	M	RU17Enil14	0	0	1	N.A.	0	0	0
124	2017-04-23	2017	Russia	Middle Ural	Šajtanskaja cave	Eptesicus nilssonii	M	RU17Enil15	0	0	0.9	N.A.	0	0	0
125	2017-04-23	2017	Russia	Middle Ural	Šajtanskaja cave	Eptesicus nilssonii	F	RU17Enil16	0	0	1.2	N.A.	0	0	0
126	2017-04-23	2017	Russia	Middle Ural	Šajtanskaja cave	Eptesicus nilssonii	M	RU17Enil18	0	0	0.3	N.A.	0	0	0
127	2017-04-23	2017	Russia	Middle Ural	Šajtanskaja cave	Eptesicus nilssonii	F	RU17Enil19	0	0	1.5	N.A.	0	0	0
128	2017-04-23	2017	Russia	Middle Ural	Šajtanskaja cave	Eptesicus nilssonii	F	RU17Enil20	0	0	1.3	N.A.	0	0	0
129	2017-04-23	2017	Russia	Middle Ural	Šajtanskaja cave	Eptesicus nilssonii	M	RU17Enil21	0	0	1	N.A.	0	0	0
130	2017-04-23	2017	Russia	Middle Ural	Šajtanskaja cave	Eptesicus nilssonii	M	RU17Enil6	0	0	1.8	N.A.	0	0	0
131	2017-04-23	2017	Russia	Middle Ural	Šajtanskaja cave	Eptesicus nilssonii	F	RU17Enil7	0	0	1.3	N.A.	0	0	0
132	2017-04-23	2017	Russia	Middle Ural	Šajtanskaja cave	Eptesicus nilssonii	F	RU17Enil8	0	0	1.5	N.A.	0	0	0
133	2017-04-23	2017	Russia	Middle Ural	Šajtanskaja cave	Eptesicus nilssonii	F	RU17Enil9	0	0	1.8	N.A.	0	0	0
134	2017-04-23	2017	Russia	Middle Ural	Šajtanskaja cave	Myotis brantii	F	RU17Mbra17	0	0	0.5	N.A.	0	0	0
135	2017-04-23	2017	Russia	Middle Ural	Šajtanskaja cave	Myotis dasycneme	F	RU17Mdas2	0	0	1.2	N.A.	1.29211e-05	1	-4.8887
136	2017-04-23	2017	Russia	Middle Ural	Šajtanskaja cave	Myotis dasycneme	M	RU17Mdas22	0	0	4.6	N.A.	0	0	0
137	2017-04-23	2017	Russia	Middle Ural	Šajtanskaja cave	Myotis dasycneme	M	RU17Mdas24	0	0	6.8	N.A.	0	0	0
138	2017-04-23	2017	Russia	Middle Ural	Šajtanskaja cave	Myotis dasycneme	F	RU17Mdas25	1	1	5.9	0	0	0	0
139	2017-04-23	2017	Russia	Middle Ural	Šajtanskaja cave	Myotis dasycneme	M	RU17Mdas3	0	0	0.8	N.A.	0	0	0
140	2017-04-23	2017	Russia	Middle Ural	Šajtanskaja cave	Myotis dasycneme	F	RU17Mdas4	0	0	0.8	N.A.	0	0	0
141	2017-04-23	2017	Russia	Middle Ural	Šajtanskaja cave	Myotis dasycneme	M	RU17Mdas5	0	0	4.6	N.A.	0	0	0
142	2017-04-23	2017	Russia	Middle Ural	Šajtanskaja cave	Myotis daubentonii	M	RU17Mdau1	0	0	1	N.A.	0	0	0
143	2017-04-23	2017	Russia	Middle Ural	Šajtanskaja cave	Myotis daubentonii	F	RU17Mdau23	0	0	5.3	N.A.	0	0	0
144	2017-04-25	2017	Russia	Middle Ural	Arakaevskaja cave	Eptesicus nilssonii	M	RU17Enil26	0	0	1	N.A.	0	0	0
145	2017-04-25	2017	Russia	Middle Ural	Arakaevskaja cave	Eptesicus nilssonii	M	RU17Enil27	0	0	-0.4	N.A.	0	0	0
146	2017-04-25	2017	Russia	Middle Ural	Arakaevskaja cave	Eptesicus nilssonii	M	RU17Enil28	0	0	0.5	N.A.	0	0	0
147	2017-04-25	2017	Russia	Middle Ural	Arakaevskaja cave	Eptesicus nilssonii	M	RU17Enil29	0	0	-0.5	N.A.	0	0	0
148	2017-04-25	2017	Russia	Middle Ural	Arakaevskaja cave	Eptesicus nilssonii	M	RU17Enil30	0	0	1.1	N.A.	0	0	0
149	2017-04-25	2017	Russia	Middle Ural	Arakaevskaja cave	Myotis dasycneme	F	RU17Mdas31	1	75	1.4	1	0.0083467	1	-2.07849
150	2017-04-25	2017	Russia	Middle Ural	Arakaevskaja cave	Myotis dasycneme	F	RU17Mdas32	1	85	1.5	1	0.0365336	1	-1.43731
151	2017-04-25	2017	Russia	Middle Ural	Arakaevskaja cave	Myotis dasycneme	F	RU17Mdas33	1	55	1.4	1	0.0314964	1	-1.50174
152	2017-04-25	2017	Russia	Middle Ural	Arakaevskaja cave	Myotis dasycneme	F	RU17Mdas34	1	57	1.6	1	0.0802822	1	-1.09538
153	2017-04-25	2017	Russia	Middle Ural	Arakaevskaja cave	Myotis dasycneme	F	RU17Mdas35	1	375	1.5	1	0.0339489	1	-1.46917
154	2017-04-26	2017	Russia	Northern Ural	Komsomolskaja cave	Eptesicus nilssonii	M	RU17Enil41	0	0	2.8	N.A.	0	0	0
155	2017-04-26	2017	Russia	Northern Ural	Komsomolskaja cave	Eptesicus nilssonii	M	RU17Enil42	0	0	1.6	N.A.	0	0	0
156	2017-04-26	2017	Russia	Northern Ural	Komsomolskaja cave	Eptesicus nilssonii	M	RU17Enil46	0	0	5.5	N.A.	0	0	0
157	2017-04-26	2017	Russia	Northern Ural	Komsomolskaja cave	Eptesicus nilssonii	M	RU17Enil52	0	0	2.2	N.A.	0	0	0
158	2017-04-26	2017	Russia	Northern Ural	Komsomolskaja cave	Eptesicus nilssonii	M	RU17Enil53	0	0	1.3	N.A.	0	0	0
159	2017-04-26	2017	Russia	Northern Ural	Dačnaja cave	Eptesicus nilssonii	M	RU17Enil54	0	0	3.5	N.A.	0	0	0
160	2017-04-26	2017	Russia	Northern Ural	Komsomolskaja cave	Myotis brantii	M	RU17Mbra43	0	0	1.9	N.A.	0	0	0
161	2017-04-26	2017	Russia	Northern Ural	Komsomolskaja cave	Myotis brantii	N.A.	RU17Mbra44	0	0	1.6	N.A.	0	0	0
162	2017-04-26	2017	Russia	Northern Ural	Komsomolskaja cave	Myotis brantii	M	RU17Mbra45	0	0	1.5	N.A.	0	0	0
163	2017-04-26	2017	Russia	Northern Ural	Komsomolskaja cave	Myotis brantii	F	RU17Mbra47	0	0	1.8	N.A.	0	0	0
164	2017-04-26	2017	Russia	Northern Ural	Komsomolskaja cave	Myotis brantii	M	RU17Mbra50	0	0	2.6	N.A.	0	0	0
165	2017-04-26	2017	Russia	Northern Ural	Komsomolskaja cave	Myotis brantii	F	RU17Mbra51	0	0	2.4	N.A.	0.00128867	1	-2.88986
166	2017-04-26	2017	Russia	Northern Ural	Partizanskaja cave	Myotis brantii	F	RU17Mbra57	0	0	2.1	N.A.	0.000112451	1	-3.94904
167	2017-04-26	2017	Russia	Northern Ural	Partizanskaja cave	Myotis brantii	M	RU17Mbra69	0	0	2.8	N.A.	0	0	0
168	2017-04-26	2017	Russia	Northern Ural	Partizanskaja cave	Myotis brantii	M	RU17Mbra70	0	0	3	N.A.	3.56648e-05	1	-4.44776
169	2017-04-26	2017	Russia	Northern Ural	Komsomolskaja cave	Myotis dasycneme	F	RU17Mdas36	0	0	4.7	N.A.	0.00630275	1	-2.20047
170	2017-04-26	2017	Russia	Northern Ural	Komsomolskaja cave	Myotis dasycneme	F	RU17Mdas37	1	60	4.2	1	0.00333178	1	-2.47732
171	2017-04-26	2017	Russia	Northern Ural	Komsomolskaja cave	Myotis dasycneme	F	RU17Mdas38	1	20	4.1	1	0.000393602	1	-3.40494
172	2017-04-26	2017	Russia	Northern Ural	Komsomolskaja cave	Myotis dasycneme	F	RU17Mdas39	1	0	3.5	1	0.000223434	1	-3.65085
173	2017-04-26	2017	Russia	Northern Ural	Komsomolskaja cave	Myotis dasycneme	F	RU17Mdas40	1	0	4	N.A.	N.A.	N.A.	N.A.
174	2017-04-26	2017	Russia	Northern Ural	Komsomolskaja cave	Myotis dasycneme	F	RU17Mdas48	1	15	2.8	1	0.000381303	1	-3.41873
175	2017-04-26	2017	Russia	Northern Ural	Komsomolskaja cave	Myotis dasycneme	F	RU17Mdas49	0	0	2.8	N.A.	0	0	0
176	2017-04-26	2017	Russia	Northern Ural	Partizanskaja cave	Myotis dasycneme	F	RU17Mdas55	1	255	3.8	1	0.126964	1	-0.896319
177	2017-04-26	2017	Russia	Northern Ural	Partizanskaja cave	Myotis dasycneme	F	RU17Mdas56	1	0	3.8	1	0.00305392	1	-2.51514
178	2017-04-26	2017	Russia	Northern Ural	Partizanskaja cave	Myotis dasycneme	F	RU17Mdas58	1	0	5.6	N.A.	0.00229632	1	-2.63897
179	2017-04-26	2017	Russia	Northern Ural	Partizanskaja cave	Myotis dasycneme	F	RU17Mdas59	1	0	5	N.A.	0.000435891	1	-3.36062
180	2017-04-26	2017	Russia	Northern Ural	Partizanskaja cave	Myotis dasycneme	F	RU17Mdas60	0	0	3.4	N.A.	0.00667058	1	-2.17584
181	2017-04-26	2017	Russia	Northern Ural	Partizanskaja cave	Myotis dasycneme	F	RU17Mdas61	1	0	3.4	N.A.	0.0763225	1	-1.11735
182	2017-04-26	2017	Russia	Northern Ural	Partizanskaja cave	Myotis dasycneme	F	RU17Mdas62	0	0	3.4	N.A.	0.0013206	1	-2.87923
183	2017-04-26	2017	Russia	Northern Ural	Partizanskaja cave	Myotis dasycneme	F	RU17Mdas63	1	2	3.4	N.A.	0.000859219	1	-3.0659
184	2017-04-26	2017	Russia	Northern Ural	Partizanskaja cave	Myotis dasycneme	F	RU17Mdas64	0	0	3.4	N.A.	0.000453638	1	-3.34329
185	2017-04-26	2017	Russia	Northern Ural	Partizanskaja cave	Myotis dasycneme	F	RU17Mdas65	0	0	3.9	1	0.00179184	1	-2.7467
186	2017-04-26	2017	Russia	Northern Ural	Partizanskaja cave	Myotis dasycneme	F	RU17Mdas66	1	21	3.8	1	0.000382329	1	-3.41756
187	2017-04-26	2017	Russia	Northern Ural	Partizanskaja cave	Myotis dasycneme	F	RU17Mdas67	1	3	3.8	1	0.00315464	1	-2.50105
188	2017-04-26	2017	Russia	Northern Ural	Partizanskaja cave	Myotis dasycneme	F	RU17Mdas68	1	26	3.5	1	0.000883437	1	-3.05382
